# Supplementary material for: A study on the flexibility of enzyme active sites
Source: BMC Bioinformatics. 2011 Feb 15;12(Suppl 1):S32. doi: 10.1186/1471-2105-12-S1-S32 (PMC3044288; doi:10.1186/1471-2105-12-S1-S32)
Supplement: Additional file 1 — A collection of 58 active sites This file includes the physicochemical properties of the 58 active site groups collected in this study. [file 1471-2105-12-S1-S32-S1.zip]

Archive with 1 entries (1 files):
- additional.v2.xls
