# Supplementary material for: A study on the flexibility of enzyme active sites
Source: BMC Bioinformatics. 2011 Feb 15;12(Suppl 1):S32. doi: 10.1186/1471-2105-12-S1-S32 (PMC3044288; doi:10.1186/1471-2105-12-S1-S32)
Supplement: Additional file 1 — A collection of 58 active sites This file includes the physicochemical properties of the 58 active site groups collected in this study. [file 1471-2105-12-S1-S32-S1.zip › additional.v2.xls]

## Sheet: Supplement
# EC_literature	nPDB	nLC	Size	stdev	#align	stdev	%align	stdev	RMSD	stdev	Charge	stdev	Polarity	stdev	ASA	stdev
1.2.3.3_1powA	12	22	10.82	2.37	7.73	3.07	0.68	0.28	0.49	0.5	-0.75	1.09	-1.04	0.83	441.85	70.34
1.18.6.1_1n2cB	18	77	6.78	0.71	4.95	1.5	0.73	0.23	0.93	1.03	-0.96	0.2	3.25	0.6	102.49	52.39
1.1.1.37_4mdhA	21	36	8.25	1.66	5.41	1.62	0.68	0.22	0.33	0.25	-1	0	0.78	0.7	98.83	37.26
1.3.1.26_1arzA	11	28	9.39	0.98	6.39	1.95	0.69	0.21	0.56	0.79	-0.12	0.67	1.74	1.52	458.62	105.14
1.5.1.3_1dhfA	73	91	9.07	2.1	4.91	1.56	0.56	0.21	0.91	0.67	-1.52	0.9	1.15	1.83	412.29	88.35
1.8.1.7_1getA	29	35	16.66	5.7	11.65	5.05	0.73	0.2	0.29	0.17	0.33	1.03	5.82	1.89	380.24	104.38
1.1.1.37_1emdA	43	111	8.74	1.97	5.36	1.6	0.61	0.2	1.02	0.76	-1.7	0.84	-0.2	1.07	105.12	41.47
1.3.99.1_1d4cA	27	45	18.18	2	11.65	3.39	0.64	0.2	1.17	0.67	0.59	0.58	-1.14	1.13	289.37	124.79
1.1.1.85_1a05A	26	53	11.51	4.26	7.03	2.9	0.61	0.19	0.37	0.38	-1.18	0.73	0.76	1.06	335.96	94.3
1.18.6.1_1n2cE	18	45	6.96	1.23	6.01	0.54	0.88	0.18	1.16	0.68	0.4	0.66	-2.37	0.93	124.81	53.33
1.15.1.1_2jcwA	97	277	10.29	2.14	6.45	1.85	0.69	0.18	0.29	0.27	0.87	0.42	2.2	1.06	299.68	59.03
1.3.3.1_2dorA	13	23	7.87	0.74	6.53	1.48	0.87	0.17	0.59	0.47	1	0	-0.74	0.85	73.65	35.86
1.1.1.1_1qlhA	57	118	9.17	1.26	6.77	1.53	0.8	0.16	0.42	0.31	-1.05	0.31	-0.76	1.27	209.82	42.72
1.12.2.1_1h2rL	16	26	6.08	1.17	4.52	1.08	0.84	0.15	0.11	0.12	0	0.28	2.61	0.73	5.73	2.97
1.14.99.1_5coxA	27	56	14.14	2.29	11.13	2.09	0.86	0.15	0.3	0.22	0	0	2.65	1.65	221.32	25.11
1.1.1.27_1ldmA	47	100	12.14	1.11	8.43	1.68	0.73	0.14	0.58	0.27	-1.53	0.85	-0.47	1	155.12	82.41
1.3.3.1_1d3gA	13	14	14.43	1.76	12.14	2.61	0.9	0.14	0.21	0.14	1	0	0.53	1.1	255.5	29.25
1.5.1.3_1ra2A	54	83	26.48	3.12	21.44	4.01	0.85	0.14	0.61	0.27	0.75	1.27	9.55	2.11	681.39	147.95
1.15.1.1_1esoA	89	189	5.53	1.77	3.55	0.83	0.74	0.14	0.19	0.25	-0.12	0.37	1.62	0.66	102.98	39.45
1.1.1.8_1evyA	10	14	9.21	0.77	7.56	1.25	0.86	0.13	0.4	0.2	0	0	0.1	0.78	54.79	24.66
1.17.4.1_3r1rA	22	36	15.25	1.04	11.95	2.05	0.82	0.13	0.53	0.22	-0.83	0.37	6.76	1.36	122.11	26.79
1.18.6.1_1n2cF	14	30	9.8	1.28	7.51	1.19	0.83	0.13	0.73	0.32	0.57	0.92	-4.9	0.88	187.1	53.13
1.3.1.9_1qsgA	45	113	11.29	1.18	8.56	1.71	0.8	0.13	0.39	0.23	0.18	0.38	0.02	0.93	194.87	55.52
1.1.1.95_1psdA	10	22	8.18	1.59	7.1	1.29	0.91	0.12	0.4	0.23	-1.59	0.65	-0.06	0.87	356.23	97
1.2.1.12_1szjG	42	153	8.1	1.15	6.5	1.19	0.85	0.12	0.24	0.14	0.09	0.29	3.84	0.78	92.22	55.4
1.2.1.3_1o04A	14	40	16.45	1.53	13.74	1.96	0.88	0.12	0.32	0.17	-2.08	0.26	5.98	1.6	215.12	36.29
1.7.2.3_1tmoA	10	14	7.5	1.12	6.16	1.09	0.89	0.12	0.46	0.37	-0.64	0.48	-2.11	0.51	66.57	8.7
1.9.3.1_1ehkA	26	45	26.82	2.03	22.55	3.14	0.88	0.12	0.38	0.22	0.93	0.71	7.73	1.47	398.51	28.24
1.13.11.12_1lnhA	22	25	6.16	0.78	5.16	0.73	0.91	0.11	0.15	0.09	0	0	3.13	0.7	18.2	11.49
1.14.15.1_1akdA	71	94	9.51	1.3	7.7	1.45	0.87	0.11	0.35	0.29	0.54	0.61	-0.16	1.21	153.84	32.68
1.14.99.3_1wnwA	46	91	8.73	1.07	7.32	1.29	0.89	0.11	0.69	0.34	0.59	0.61	-2.31	1.03	243.79	56.46
1.9.3.1_1ar1A	21	40	9.03	1.06	7.64	1.03	0.91	0.1	0.2	0.25	0.05	0.22	4.37	1.13	77.7	21.04
1.1.1.38_1do8A	11	42	16.33	1.32	13.51	1.59	0.87	0.09	0.49	0.25	-1.95	0.21	0.14	1.27	114.88	52.14
1.1.1.49_1dpgA	11	19	8.05	1.43	6.48	1.4	0.89	0.09	0.26	0.13	-0.89	0.31	2.53	1.35	120.74	19.57
1.11.1.6_1iphA	49	145	13.08	1.58	11.42	1.3	0.91	0.09	0.21	0.09	1.12	0.73	0.71	1.12	133.44	21.06
1.7.2.1_1nidA	62	151	10.4	2.4	9.54	1.13	0.96	0.09	0.19	0.23	-1.84	0.38	4.32	1.28	43.91	63.19
1.18.1.2_1b2rA	24	26	7.12	0.51	6.71	0.64	0.98	0.09	0.14	0.06	-0.96	0.19	2.48	0.54	159.04	23.5
1.18.1.2_1fnbA	35	42	9.64	0.65	8.52	0.71	0.92	0.09	0.25	0.12	-0.9	0.29	4.53	1.25	166.76	29.03
1.6.1.2_1l7dA	18	44	13.11	2.4	10.76	2.51	0.9	0.09	0.38	0.2	-0.07	0.45	0.52	0.87	473.7	133.33
1.1.1.44_2pgdA	10	17	15.82	1.62	13.35	1.35	0.9	0.09	0.39	0.18	-1	0	0.19	1.1	251.29	64.37
1.6.1.2_1djlA	19	25	12.32	1.54	10.55	1.04	0.92	0.08	0.53	0.37	0.64	0.69	-0.26	0.91	511.4	155.23
1.1.3.38_1vaoA	15	30	19.07	1.53	15.98	1.52	0.88	0.08	0.42	0.16	0.03	0.48	-1.1	1.17	231.07	38.47
1.21.3.1_1qjeA	29	30	3.8	0.7	3.36	0.48	0.98	0.08	0.05	0.03	-1	0	0.65	0.54	103.83	26.17
1.5.1.34_1yluA	11	28	15.29	0.99	13.81	1.34	0.94	0.08	0.22	0.07	1.21	0.41	-2.11	0.89	357.54	35.64
1.1.1.21_2acuA	84	86	17.14	23.44	12.5	2.91	0.93	0.08	0.3	0.27	0.02	0.15	2.44	1.33	0	0
1.1.1.34_1dqaA	11	42	11.19	1.56	9.78	1.34	0.95	0.08	0.12	0.08	-1.02	0.34	-7.38	2.32	209.67	74.91
1.14.12.12_1ndoA	15	15	9.33	0.47	8.26	0.46	0.91	0.08	0.09	0.04	-1	0	0.6	0.19	287.07	8.61
1.4.3.3_1c0kA	14	53	3.83	0.64	3.43	0.53	0.99	0.08	0.12	0.1	0	0	-0.32	0.24	76.36	27.13
1.14.99.3_1dveA	40	76	24.96	2.07	20.31	2.77	0.85	0.08	0.66	0.23	-1.72	0.6	2.74	2.26	598.95	125.48
1.14.13.39_3nosA	134	264	19.76	1.71	17.65	2.26	0.93	0.08	0.34	0.2	0.78	0.67	3.14	0.79	504.16	81.98
1.11.1.5_1dj1A	60	68	15.26	2.73	12.33	1.67	0.88	0.09	0.23	0.12	0.07	0.52	2.74	1.49	301.56	54.98
1.5.1.34_1idtA	11	28	8.79	0.41	8.11	0.75	0.94	0.07	0.21	0.07	2.29	0.45	-3.34	0.84	286.21	68.26
1.11.1.7_7atjA	29	39	13.82	1.08	12.62	1.01	0.95	0.06	0.17	0.11	-1	0	0.38	0.49	280.44	58.83
1.18.6.1_1n2cA	17	41	17.12	1.56	15.17	1.15	0.93	0.05	0.23	0.13	2	0	-1.32	0.8	255.46	31.98
1.1.2.3_1fcbA	10	20	19.25	2.83	16.61	1.56	0.94	0.05	0.31	0.13	0.7	0.78	-0.37	0.88	281.2	63.61
1.14.13.2_1dodA	34	35	10.51	0.87	9.89	0.81	0.98	0.04	0.26	0.19	-0.37	0.48	2.33	0.75	66.74	11.3
1.11.1.10_2cpoA	12	12	10.42	0.76	9.77	0.69	0.98	0.04	0.19	0.25	-3	0	-0.71	0.5	104.83	6.19
1.8.1.2_1aopA	11	11	20.91	0.9	20.07	1.09	0.98	0.02	0.32	0.12	4.91	0.29	-4.47	0.65	533.82	44.48
